# Supplementary material for: Evaluation of Efficacy and Safety of Chimeric Antigen Receptor-Natural Killer (CAR-NK) Cells in Breast Cancer: A Systematic Review and Meta-Analysis
Source: Cancers (Basel). 2026 May 19;18(10):1634. doi: 10.3390/cancers18101634 (PMC13204228; doi:10.3390/cancers18101634)
Supplement: Supplementary file 1 [file cancers-18-01634-s001.zip]

Archive with 1 entries (1 files):
- cancers-4241558-supplementary.pdf
